# Supplementary material for: Unveiling Chlamydia trachomatis immunity in urogenital secretions: A systematic review
Source: iScience. 2025 Aug 28;28(10):113453. doi: 10.1016/j.isci.2025.113453 (PMC12478110; doi:10.1016/j.isci.2025.113453)
Supplement: Table S3. Overview of studies on detection of antibodies in male urogenital secretions using ELISA-based assays [file mmc2.xlsx]

## Sheet: Sheet1
Table S3. Overview of studies on detection of antibodies in male urogenital secretions using ELISA-based assays. First author, year of publication [reference], total number of participants (N), a description of the included population, sample type (and dilution factor, if mentioned), antigen used in the ELISA-based assay, antibody isotypes measured at the mucosal site, additional assays performed…
Author, yearRef	Total N	Population	Sample	Antigen (concentration) [commercial assay]	Isotype	Additional mucosal antibody assay?	Serum tested?	Results
Bollmann, 1998 120	834	Asymptomatic infertile men. Median age was 30 y.o. Average duration of infertility was 3 years. No CT testing done, no coinfections reported.	SP 1:50 diluted	Recombinant Chlamydia spp. LPS a [rELISA, Medac diagnostika]	IgG, IgA	MIF	Yes	Anti-LPS antibodies in SP (titer ≥1:50) in n = 834 men were absent in 54 %. 29 % had mucosal IgA alone, 9 % IgG alone, and 8 % had both. Clearly, IgA dominated in SP. Anti-LPS IgA titers in n = 314 varied between 1:50 (15 %) and >1:800 (5 %). Serum anti-LPS IgG antibodies (titer ≥1:100) in n = 324 men were present in 68 %, while IgA was present in only 20 %, indicating IgG dominated in serum. Her…
Eggert-Kruse, 2011 12	173	Subfertile men without UTI symptoms. The majority had primary infertility (89,1%). Median duration of infertility was 3.5 years (range: 1-19). Median age was 33 (range: 22-52). No CT testing was done. Potentially pathogenic aerobic bacterial colonization was found in 40,4% (mostly enterococci, E. coli, S. agalactiae, Proteus spp.). Potential pathogenic anaerobes were found in 6.6%. Mycoplasmas (M…	SP after 5 d of sex. abstinence, diluted 1:50 or 1:100 (for IgA/IgM and IgG resp.)	Recombinant Chlamydia spp. LPS [rELISA, Medac diagnostika]	IgG, IgA, IgM	No	Yes	N = 52 were positive for anti-chlamydia IgA in SP (titer >1:50). Of those, 14 were anti-Chlamydia IgG positive in SP (> 1:100 titer). In IgA-negative men, n = 4 had IgG Abs. All samples were IgM negative (titer < 1:50). Of 121 men without SP anti-Chlamydia IgA, 31 (25.6 %) had serum anti-Chlamydia IgA (titer >1:50), 61 (50.4 %) had serum anti-Chlamydia IgG (titer >1:100) and 10 (8.3 %) had anti-c…
Martinez-Prado, 2010 14	80	Asymptomatic men at andrological consultation. Median age 37 (range 27-45). No CT antigen testing. Pathogen pos. indicates pos. culture for aerobic bacteria (mostly Enterococcus (n = 17), E. coli (n = 6)), or anti-CT Abs. Patients were Candida negative. N = 8 pathogen pos. w/leukospermia, n = 8 pathogen neg. w/leukospermia, n = 29 pathogen pos., w/o leukospermia, and n = 35 pathogen neg., w/o leu…	TE after 3-5 d of sex. abstinence	Not reported [ImmunoComb II Chlamydia trachomatis monovalent IgA, Orgenics]	IgA, IgG	No	No	N = 16 (17.5%) presented with anti-CT antibodies. N = 13 men presented IgA/IgG isotypes and three men presented only IgG isotype).
Ochsendorf, 1999 19	125	Men attending clinic for infertility workup. Median age 33 (range: 25-55 y.o.). N = 2 FVU samples and n = 2 ejaculate samples were NAAT positive (1.6%). N = 1 FVU sample was positive in antigen ELISA. Coinfections not reported.	SP, FVU; diluted 1:100 (IgG) to 1:150 (IgA).	Recombinant Chlamydia spp. LPS [rELISA, Medac diagnostika], LPS-extracted CT L2 EBs [ImmunoComb Chlamydia bivalent IgG/IgA, Hain Diagnostika]	IgG, IgA	No	Yes	Chlamydial antibodies were not detected in FVU (cut-off for IgG: 0.447, IgA: 0.49). Using rELISA1, n = 12 (9.6 %) were IgA positive in SP (value >0.502). Only two (1.6 %) had anti-Chlamydia IgG antibodies in SP (value >0.740). In 3/3 anti-Chlamydia IgA positive men tested, the species-specific test was positive4. In serum, 30 % (27/89) were anti-Chlamydia IgG positive (value >0.482), and 9 % (n =…
Wolff, 1994 31	199	Infertility patients without UTI symptoms. 0.7 % was antigen-EIA positive, 1.8 % PCR positive, and 2.3 % using culture. No coinfections reported.	SP diluted 1:20 (IgA) to 1:40 (IgG)	Recombinant Chlamydia spp. LPS [rELISA, Medac diagnostika]	IgG, IgA	No	No	57/205 (27.8%) SP samples were IgA positive and 7/205 (3.4%) were IgG positive.b All IgG positive samples also had IgA. When a sample had OD > pos. control, it was defined strongly positive (++). N = 30 IgA-positives had an OD graded + and 27 were graded ++. Of IgG-positives, six were graded + and one ++. There was a sign. relationship between presence of anti-chlamydial IgA and IgG in SP (p= 0.0…
Habermann, 1999 45	209	Infertility patients without history or symptoms of UTI. Only samples with >1 million leukocytes/mL in semen were included. No screening of CT and coinfections was performed.	SP	Genus-specific, no details reported [IPAzyme, Medac]	IgG, IgA	No	No	Chlamydia IgG present in 32/207 and IgA in 39/207 of SP samples. No significant difference in sperm parameters between groups with and without chlamydia antibodies in semen; nor in anti-sperm antibodies, mucus penetration or leukocyte count was found.
Moazenchi, 2017 47	1080	Men of subfertile couples, incl. NAAT neg. controls with normal spermogram, asymptomatic men with normal spermogram that were NAAT or antibody positive, and symptomatic NAAT or antibody positive men with abnormal spermogram (WBC count, sperm count, morphology, motility). Mean age 36.1 (SD: 7.1). Men did not use antibiotics in past 2 months and did not have varicocele, azoospermia, epididymitis or…	SP after 3 d sex. abstinence, diluted 1:21	Not reported [CT ELISA IgA, Vircell]	IgA	No	No	In total, 47 (4.3%) had CT IgA antibodies in SP (cut-off according to manufacturer). Of those 27 were symptomatic and 20 were asymptomatic. Antibody positive samples were not PCR tested. Motility and morphology of sperm in were sign. different in all groups (p<0,05). WBC and sperm concentration were n.s. different in controls and asymptomatic groups, but differed sign. between control-symptomatic…
Ostaszewska-Puchalska, 2004 48	139	Chronic prostatitis patients (n = 36), of whom n = 3 were CT positive in their urethra, n = 3 in EPS, and n = 1 was positive in both, and asymptomatic controls with EPS detection of Chlamydial antigen and antichlamydial antibodies (n = 18) controlling for local antibody testing, healthy blood donors (n = 35) controlling for serology, and asymptomatic CT positive men in urethral smear (n = 50) con…	EPS diluted 1:20 (IgA) or 1:40 (IgG)	Recombinant Chlamydia spp. LPS [rELISA, Medac diagnostika]	IgG, IgA	No	Yes [CT IgG EIA, Labsystems and rELISA, Medac diagnostika]	EPS anti-Chlamydia IgA was detected in 12/36 (33.3%) patients and in 0/18 controls (cut-off ≥1:50). Six (50%) patients had extremely high titers (>1:12800). The other titers ranging from 1:50 to 1:400. EPS anti-Chlamydia IgG was detected in 13/36 (36.1%) patients and in 0/18 controls (cut-off ≥1:100). Titers found were low compared to serum titers. rELISA serum IgM was detected in 7/36 (19.4%), I…
El-Din, 2021 51	320	Primary infertility patients (n = 200), mean age 38 (SD: 2) of whom n = 15 (7.5 %) were NAAT pos., and controls with normal semen parameters (n = 120), mean age 29 (SD: 1). Exclusion of men with UTI, endocrine disorders, chromosomal anomalies or reproductive system abnormalities, azoospermia, antibiotic use in past 2 wks. No coinfections mentioned.	SP after 3-5d sex. abstinence, diluted 1:100	Not reported [CT IgA ELISA kit, Novalisa Novatech]	IgA	No	No	Positive detection of SP anti- Chlamydia IgA antibody was found in 28 (14%) patients and in 6 (9.2%) controls.
Gdoura, 2001 54	92	Infertility patients asymptomatic for UTI. Mean duration of infertility was 6.3 y. (range: 1-24 y.). 70.7% had primary infertility. Mean age 36.5 (23-64 y.o.). In urethral swabs 4.3% was DIF pos., 1.1% culture pos. and 18.5% NAAT pos. In semen 1.1% DIF pos. and 16.3% NAAT pos. Dual testing for NG was done but results not disclosed.	Semen & urethral specimens diluted 1:5	Recombinant Chlamydia spp. LPS [rELISA, Medac diagnostika]	IgA	No	No	N = 20 (21.7 %) of semen specimens were IgA positive, of those, eight had IgA in urethral specimens (8.7 % of total).b No sign. association between presence of chlamydial local IgA and detection of CT DNA in either semen or urethral sample. There was a strong correlation between detection of chlamydial IgA antibodies in urethral and semen specimens (p < 0.01), as all patients with positive urethr…
Segnini, 2003 55	52	Infertility patients with unknown cause of infertility. Men with a seminal WBC count > 1 E 06 /mL were excluded. Age and coinfections not reported and no CT testing was done.	SP after 2-5 d sex. abstinence	Species-specific antigen, no further details [SeroELISA, Savyon Diagnostica]	IgA	No	No	N = 25 were IgA positive in SP, while 27 were CT IgA negative in SP. Semen parameters in both groups were similar, but the level of lipid peroxidation was significantly higher in the CT IgA positive group compared to the negative group (p<0,01).
Penna, 2001 58	102	Infertility patients without UTI symptoms, classified based on sperm count and motility (oligozoospermia, asthenozoospermia, normozoospermia, oligoasthenozoospermia). Median age was 34 (range: 24-56 y.o.). N = 24 had self-reported NG history.	SP after 3 d sex. abstinence, diluted 1:50	Not reported [ImmunoComb II Chlamydia trachomatis monovalent IgA, Orgenics]	IgA	No	No	N = 24 (23 %) had seminal IgA to CT. The oligoasthenozoospermic group showed the higher percentage of positivity (41 %); a lower frequency was observed in the asthenozoo-spermic, azoospermic, and normozoospermic groups. There was no evidence of positivity to the antibodies in the oligozoospermic group. A comparison between groups with and without antibodies with regard to sperm count, progressive…
El Feky, 2009 138	100	Infertility patients with leukocytospermia (n = 75), of whom 73.3% had primary infertility, 30.7% (n = 23) were NAAT pos., and 46.6% was pos. for flowcytometric detection of EBs in semen, and healthy fertile NAAT neg. controls (n = 25), of whom 12 % was pos. for flowcytometric detection of EBs in semen. Mean age is 30.8 (range: 24-49 y.o.). Exclusion criteria were antibiotic use in last 7 days, a…	SP after 3-5 d sex. abstinence	Not reported [CHLA0070 ELISA kit, NovaTec Immunodiagnostica]	IgA	No	No	In SP of infertile men, n = 20 (26.7 %) were IgA positive and five (6.6 %) had equivocal results (also considered pos.). In healthy controls, only 8 % were IgA positive (n = 2). The number of round cells in patients who are CT DNA positive, have SP IgA Abs, and patients positive by flowcytometric detection of inclusions was significantly higher (p < 0.05) as compared to patients identified as CT …
Pate, 2001 141	142	STI clinic patients, asymptomatic or with symptomatic UTI, of whom CT NAAT positive, NG and TP negative (n = 71), CT NAAT negative men with NGU (n = 15), and healthy controls negative for CT, NG and TP (n = 56). Median age was 25 (range: 13-46 y.o.). Note that only a subset was used for antibody immunoassays.	Medium of penile urethral swab	Not reported [Labsystems]	IgG, IgA	No	Yes	Total Ig levels (IgA, IgA1, IgA2, IgG, IgM) were significantly higher in urethral swabs in the CT infected compared to the uninfected group (p < 0.05). Total urethral sIgA was significantly higher in the CT infected compared to the uninfected group (p = 0.0071). CT specific IgA and IgG in urethral swabs was significantly higher in infected (n = 33) compared to uninfected (n = 30) group (p < 0.000…
Ezz-El-Din, 2021 143	85	CT NAAT and SP IgA positive infertility patients (n = 60) of whom n = 35 had leukocytospermia and n = 43 primary infertility. Mean age was 35.30 (± 5.90 yrs.). NAAT / SP IgA negative infertile controls without pyospermia (n = 25) were also included, they had a mean age of 36.20 y.o. (± 5.74). No coinfections reported.	SP after 3-5 d sex. abstinence	Not reported [ORGENTEC Diagnostika]	IgA	No	No	SP IgA was used for grouping of participants rather than as outcome measure. SP samples with >25 U/mL were considered positive. Semen volume, sperm concentration, and motility were sign. lower in patient group compared to controls (p < 0.05). Sign. increase in semen ROS levels and % of sperm DNA fragmentation in patients compared to controls, and in those with leukocytospermia when compared to th…
Munoz, 1996 76	64	Infertile men without CT history of whom nine had Hsp60 in semen in antigen ELISA. Hsp60 mRNA in semen mononuclear cells was detected in n = 17. No coinfections reported and no CT testing done. Age was not reported.	SP after 2-5d sex. abstinence diluted 1:5	Not reported [SeroELISA, Savyon diagnostics]	IgG, IgA	No	No	SP IgG was detected in 1.6 % (n = 1) and IgA in 25 % (n = 16). Anti-chlamydial IgA was detected in 7/9 (77.7%) samples with Hsp60 and in only 9/55 (16.4%) samples that lacked Hsp60. The combined presence of the two molecules was highly correlated (p = 0.0005).
Munoz, 1995 78	48	Men of infertile couples without CT history and whose female partners were CT culture negative. Men were not tested for CT. No coinfections nor age reported.	SP, TE diluted 1:128	Not reported [SeroELISA, Savyon diagnostics]	IgG, IgA	No	Yes	Semen anti-CT IgA was detected in 29.2% (n = 14). Anti-CT IgG was present in 8.3 % (n = 4) men, three of whom were also anti-chlamydial IgA-positive. The LLDs were determined being OD of 0.180 for IgA antibodies and 0.179 for IgG. Serum titers not reported. No correlation between anti-chlamydial IgA antibodies in semen and serum was found. Only four (28.6%) men with seminal anti-chlamydial IgA we…
Shortliffe, 1992 146	82	Men with clinical nonbacterial prostatitis (n = 44), clinical bacterial prostatitis (n = 13) or prostatodynia (n = 5), and controls without prostatitis or UTI (n = 25). Age and coinfections are not reported.	Diluted EPS (10 serial 2-fold dilutions, starting dilution not mentioned).	L2 EBs (L2/434/Bu) inactivated in 0,1% formaline	IgG, IgA	No	Yes	EPS IgA titers were not sign. different between groups. Mean (SD) EPS IgA titers in uninfected men (n = 25) were 2.8 (±8.2); only three of them had detectable titers (12 %), of these mean titer was 23.3 (±9.1). In prostatodynia men (n=5), mean titer was 2.2 (±4.9), and only n=2 with detectable IgA, mean 20.5 (±19.1). Of 44 men with nonbacterial prostatitis, mean titers were 17.0 (±51.1). Here nin…
Weidner, 1996 82	131	Men with chronic symptomatic urethritis & pos. urethral CT culture. Median age was 31 (range: 20-57 y.o.). Two (8 %) of 25 tested SP IgA positive men was NAAT positive. No coinfections reported.	SP 1:10 (IgG) to 1:32 diluted (IgA). For titrations, starting dilution was 1:8 (IgG) or 1:16 (IgA)	Genus specific antigen, no further details [rELISA, Medac diagnostika]	IgA, IgG	No	Yes	SP IgA was present in 19.9% (26/131), and IgG in 5.3% (7/131), both at titers ranging from 1:16 to 1:4096. Both antibody types were present in n = 5 (3.8%). 103 (78.6%) had no chlamydial antibodies in SP. Median IgG titer was 1:5.9, the median IgA titer was 1:78.1. There was a sign. association between SP IgG and IgA titers (p < 0.01). Serum anti-Chlamydial IgA was found in 29.7 % (n = 39), with …
Witkin, 1995 83	227	Male partners of infertile couples who sought anti-sperm antibody testing. Couples with a previous CT infection were excluded. Median age of men with anti-CT antibodies was 40 (range: 24-51 y.o.), of those without the median age was 37 (24-67 y.o.). No co-infections reported.	SP after 2-5d sex. abstinence 1:5 diluted	Recombinant Chlamydia spp. LPSa [rELISA, Medac diagnostika]	IgA, IgG	No	Yes	SP anti-Chlamydial IgA was detected in 24.7 % (56/227) semen samples. No sign. age difference in semen IgA negative and positive men was noted. SP anti-Chlamydial IgG was detected in only 10.9 % (24/221) of samples. Threshold for positivity was OD > 0.50; most neg. semen samples had OD < 0.4 while most pos. semen samples had OD > 0.7. Serum anti-Chlamydial IgA was detected in 14.5 % (29/200), IgG…
Eggert-Kruse, 2001 107	137	Asymptomatic subfertile men. Median age was 34 (range 22-53 y.o.). Median duration of infertility was 4 years (range 1-15). 75.3 % had primary infertility, 24.7 % had secondary infertility. Only one was CT LCR positive. All samples were NG and TV free. 40 % of ejaculates had aerobic growth, of those 40.7 % had pathogenic species incl. E. coli, Proteus, enterococci, GBS). MH/UU was detected in 11.…	SP, TE after >5d sex. abstinence.	Recombinant Chlamydia spp. antigen, no further details [rELISA, Medac diagnostika]	IgA	No	Yes, rELISA for IgA and IF assay [Virgo, Shiapparelli Biosystems] for IgG	SP anti-Chlamydia IgA were detected in 16.7 % (20/120). Serum anti-Chlamydia IgA were detected in 23.0 % (29/126). Strongly positive titers of Chlamydia IgG Ab (≥1:256), determined with MIF test, were found in 8.8% (12/137). No sign. correlations of local and serum anti-Chlamydia antibodies with cytokine concentrations (IL-8, IL-6) in SP were found.
Eggert-Kruse, 2002 109	202	Asymptomatic subfertile men. Median age 34 (22-53 y.o.). Median duration of infertility 4 years (range 1-15). Only two (1%) were CT LCR positive in semen and urine. Exclusion criteria were antibiotic, corticosteroid or antiphlogistic drug use, azoospermia. Aerobes present in 86/202 and anaerobes in 19/202 samples. Pathogenic bacteria present in 61/200 samples. MH/UU were cultured in 25/200.	SP, TE, after >5d sex. abstinence	Recombinant Chlamydia spp. LPS [rELISA, Medac diagnostika]	IgA	No	Yes, rELISA for IgA/IgG and IF assay [Virgo, Shiapparelli Biosystems] for IgG	SP anti-Chlamydial IgA Abs were present in 15.8 % (19/120) of patients. N = 25/128 were serum IgA positive (19.5%) and 52/128 were serum IgG positive (40.6 %) using rELISA. 55/201 were serum IgG positive using MIF, and n = 16 were strong positive (titer of ≥1:256).
Mazzoli, 1996 37	28	Symptomatic abacterial prostatitis and prostatovesiculitis patients. Mean age was 39.1 (range: 26-73). All had symptoms since at least 6 months. All had CT-IgA in SP and serum, eight were NAAT positive. ten had previous HPV infection. All patients were negative for mycoplasma, bacteria, protozoa and fungi infections.	SP, TE	Whole LGV2 infected McCoy cells [SeroELISA, Savyon diagnostics], Recombinant Chlamydia spp. LPS [rELISA, Medac diagnostika]	sIgA, IgA, IgG	Yes, MIF [Labsystems] and WIF [IPAzyme, Savyon], in-house IF assay	Yes	Anti-Chlamydial IgA in SP was detected in all patients by all methods of detection; both of the ELISA tests detected a very high content of IgA with 75 % agreement for OD values >2.000. IgG against Chlamydial LPS was demonstrated in 121, while five were positive in a seroELISA assay3. Different isotypes were detected by indirect immunofluorescence using whole Vero-infected cells with LGV2-434 Bu …
Bollmann, 2001 118	834	Patients with clinical and/or historical findings suggesting male accessory gland disease and asymptomatic men attending for assisted reproduction. None of the patients had subjective symptoms. Median age was 30 y.o. (range: 19-58). Testing for MH, UU, facultative pathogenic bacteria	SP after 5 d abstinence, 1:4 diluted	Recombinant Chlamydia spp. antigen no further specifications [rELISA, Medac diagnostika],	IgG, IgA	No	Yes	Genus-specific Chlamydial antibodies were demonstrated with a frequency of 68 % (IgG) and 19 % (IgA) in serum (324 samples). In serum of blood donors (n = 100) a comparable frequency (50 % and 25 % for IgG- and IgA antibodies, resp.) was found. Chlamydial antibodies had a frequency of 16 % (IgG) and 38 % (IgA) in SP (n = 834 samples), of those, 273 were further tested and 20 ejaculate samples of …
	43	Subset of the patients that had SP anti-Chlamydia spp. antibodies.		Species specific antigen, no further specifications [ImmunoComb, Savyon diagnostics]	IgA	Yes, C. pneumoniae and CT specific MIF	No	Samples were used for comparing MIF and ImmunoComb. ImmunoComb confirmed 58,1% of the cases while MIF confirmed 20.9 % of the genus-specific antibody positive cases. The MIF showed IgA antibodies to C. pneumoniae in 15/43 (35 %) seminal plasma samples (in six cases exclusively, in nine cases in addition to CT antibodies). Six of the nine CT samples positive by MIF had titers ≥ 400 in the genus- s…
	179	Further consecutive patients.		Species specific antigen, no further specifications [SeroCT, Savyon diagnostics]	IgA	No	No	CT-specific IgA was found in 24 samples (13.4 %). CT DNA (LCR) was recovered in 1 of 35 CT specific IgA (seroCT) positive ejaculate samples and in 2 of 26 seronegative samples. Positive DNA results were established in both urine and ejaculate.
	277	Further consecutive patients (n = 230) and healthy semen donors (n = 47).		Species specific antigen, no further specifications [CT IgA pELISA, Medac]	IgA	No	No	43 patients (18.7 %) and 3 controls (6.4 %) were positive for SP IgA. Three IgA positive samples were also DNA positive. All negative samples and the semen donors were negative in a DNA amplification test.
