# Supplementary material for: Unveiling Chlamydia trachomatis immunity in urogenital secretions: A systematic review
Source: iScience. 2025 Aug 28;28(10):113453. doi: 10.1016/j.isci.2025.113453 (PMC12478110; doi:10.1016/j.isci.2025.113453)
Supplement: Table S4. Overview of studies on detection of antibodies in female urogenital secretions using ELISA-based assays [file mmc3.xlsx]

## Sheet: Sheet1
Table S4: Overview of studies detecting antibodies in female urogenital secretions using ELISA-based assays. IM: intramuscular, CVL: cervicovaginal lavage, MSA: multiple spontaneous abortions, PID: pelvic inflammatory disease, FD: fertility disorders, EB: elementary body, WB: Western blot assay, IVF: in vitro fertilization, SN: supernatant aFertility is defined as women having their last child bi…
Author, yearRef.	Total N	Population	Sample	Antigen (concentration) [commercial assay]	Isotype	Additional mucosal antibody assays performed?	Serum tested?	Results
Abraham, 2019 94	35	Healthy non-pregnant women w/o history of gynecological disease and w/o coinfections. Women were vaccinated using CTH522:CAF01 (n = 15, median age 24 y.o.), CTH522:AH (n = 15, median age 26 y.o.) or placebo (n = 5, median age 23 y.o.)	Menstrual cup 1:100 diluted	CTH522 (0.5 µg/mL)	IgG, IgAh	No	Yes	Baseline mucosal concentrations were not provided. Vaginal CTH522-IgG increased 16.4 fold in the CTH522:CAF01 group after IM vaccination. Vaginal IgA responses were only seen after intranasal boosting in the CTH522:CAF01 group. CTH522:AH did not promote IgA concentrations above baseline at any timepoint. Mucosal IgG titers correlated strongly with serum concentrations (Spearman's ρ= 0.89), wherea…
Agrawal, 2007 115	170	Women with primaryf (n = 44) or recurrentg (n = 81) infection and NAAT negative controls (n = 45). Median age (range) was resp. 29 (22-43), 28 (19-48), and 27 (20-45) y.o. All negative for Candida, BV, TV, MH, UU or NG.	CVL 5 mL Undiluted	Synthetic biotinylated peptides of MOMP, cHsp60, cHsp10 (2.5 µg/mL)	IgG, IgA	No	Yes, for grouping [Ridascreen]	The prevalence of IgG and IgA antibodies to CT MOMP antigen was significantly higher in patients with primary infections than in patients with recurrent infections (p < 0.0001 and p < 0.05 resp.)I. The prevalence of IgG and IgA antibodies against peptides of cHsp10 and IgG antibodies to cHsp60 was significantly higher (p<0.01) in patients with recurrent infections compared to other groupsi.
Agrawal, 2007 114	320	DIF-positivee women with FD (subfertility, PID or MSA in case 1 child was born; n = 112, median 29 y.o.), or without FD (n = 208, median 28 y.o.). All negative for Candida, BV, TV, MH, UU or NG.	CVL 5 mL Undiluted	Synthetic biotinylated peptides of cHsp60, cHsp10 (2.5 µg/mL)	IgA	No	No	Significant higher prevalence of IgA antibodies in CT-positive patients with FD compared to those without FD. Prevalence of cHsp60 IgA was: group 1: 29 (48.2 %) and group 2: 50 (24%), while the prevalence of cHsp10 IgA was in group 1: 36 (32.1 %), and group 2: 47 (22.5 %)i.
Agrawal, 2009 112	328	DIF-positivee seronegative fertilea women who were asymptomatic (n = 127, median 27 y.o.), or had mucopurulent discharge (n = 86, median 26 y.o.) and DIF-positivee seropositive, recurrently infected women with FD incl. infertilityc and MSAd (n = 115, median 28 y.o.). All negative for Candida, BV, TV, MH, UU or NG.	CVL 5 mL Undiluted	Synthetic biotinylated peptides corresponding to MOMP, Hsp60, Hsp10 (2.5 µg/mL)	IgA	No	Yes, for grouping [Ridascreen]	Significantly higher titers of chlamydial MOMP antibodies were detected in Chlamydia-positive fertile women compared with women with FD. CT-positive women with FD have significantly high titers of cHsp60 and -10 antibodies (data not shown). Chlamydial MOMP IgA antibodies showed a sign. positive correlation with chlamydial load in all groups (resp. spearman's ρ for each group are 0.66; 0.49; 0.62)…
Albritton, 2017 2	12	NAAT positive women of whom 50 % had CT history, and 33 % mucopurulent cervicitis. Median age was 23 (range: 19-32 y.o.). Infecting OmpA genotypes were: E (16.7%), G (16.7%), Ia (33.3%), and F (8.3%). 3 enrollees were unable to be genotyped. None had NG coinfections, one had TV and six had BV. None had HIV.	Vaginal sponge, endocervical sponge, cytobrush supernatant (1.5 mL). Starting dilution not mentioned; 3-fold serial dilution.	Whole EBs pooled serovar D & E (4.5 µg/mL)	IgG, IgAh	No	Yes	EB-specific IgG responses were detected in 92 % (11/12) of endocervical and vaginal secretions and 100 % of cytobrush supernatant samplesj. The enrollee that was negative for endocervical EB-specific IgG was infected with genotype Ia while the enrollee negative for vaginal EB-specific IgG was infected with F. EB-specific IgA was detected in 92 % (11/12) vaginal secretions, and 100 % of cervical s…
Ardizzone, 2021 3	57	NAAT positive women of whom 29.1% had mucopurulent cervicitis and 50.9% CT history. Median age was 24 (range: 18-35 y.o.). Infecting genotypes were: E (33%), I/Ia (21%), D/Da (17%), F (12%), G (7%), J/Ja (8%), and K (5%). All were HIV and NG negative. 41.8 % had no BV, TV, yeast, MG, HSV coinfections, 3.6 % had HSV, 12.7 % had MG, 7.3 % had yeast, 1.8 % TV and 29.1-38.2 % had BV (resp. Amsel and …	Vaginal sponge, endocervical sponge, CVL 5 mL Starting dilution not mentioned, serial dilution	Whole EBs pooled serovar D & E (4.5 µg/mL)	IgG, IgAh	No	Yes	Cervical and vaginal anti-EB IgG/IgA concentrations are graphically plotted. Authors conducted a neutralization assay.
Audu, 2025 85	215	Infertile (n = 109) and fertile (n = 106) women visiting fertility or postnatal clinic, median age 28 (IQR: 24.5-35 y.o.).	Endocervical swab	Not reported [Abcam ab108720]	IgG, IgM	No	No	Endocervical IgG was detected in 15 patients (8 fertile and 7 infertile women), endocervical IgM was detected in 12 patients (11 fertile and 1 infertile women). 9.3% (n = 20) tested positive (IgG or IgM presence). IgM was negatively correlated with infertility in this population, while a high titer IgG was associated with infertility.
Darville, 2019 7	151	Asymptomatic women testing NAAT negative (n = 56), NAAT positive in cervical swab only (n = 56) or NAAT positive in cervical and endometrial swabs (n = 39). 57% had CT history. Median age was 21 (range: 18-35 y.o.). NG and MG were tested, incidence was not noted but NG was taken into account for calculation of hazard ratios.	Cervical sponge	Whole EBs pooled serovar D & E (4.5 µg/mL)	IgG, IgAh	No	Yes	Cervical anti-EB IgG/IgA concentrations are graphically plottedj. Strong correlation between serum and cervical anti-EB IgG levels were found (R = 0.57; p = 1.82 E-13), while correlations for serum and cervical anti-EB IgA levels were weak to moderate (R = 0.26; p = 0.002). Significant inverse correlations were noted for both serum and cervical anti-EB IgG and cervical chlamydia burden, with the …
Gupta, 2009 124	98	NAAT positive women who are fertilea (n = 38, median age 26) or who suffer from FD including infertilityb or MSAc (n = 29, median age 27), and unexposed controlsd (n = 31, median age 24). All negative for Candida, BV, TV, MH, UU, NG, and genital tuberculosis.	CVL Serial dilution	Recombinant IncB / IncC (1 µg/well)	IgG, IgA	Yes, Western blot and ELISA [Ridascreen]	Yes	IgG and IgA antibodies to both IncB and IncC were detected significantly more often (p < 0.05) using ELISA in cervical washes of CT-positive patients with or without FD compared to controlsi. However, there was no significant difference between IgG and IgA antibodies to both IncB and IncC in sera obtained from CT-positive women with or without fertility disorders. Significant correlation was obse…
Gupta, 2009 125	57	NAAT positive fertilea (n = 14, median 26 y.o.) or infertileb women (n = 18, median 27 y.o.) and NAAT negative controls without FD (n = 25, median 27 y.o.). All negative for Candida, BV, TV, MH, UU, and NG.	CVL Serial dilution	Surface components [Ridascreen], recombinant IncB / IncC (1 µg/well)	IgG	Yes, Western blot	No	Antibodies to IncB and IncC were significantly more prevalent in cervical washes of CT positive groups compared to controls (p < 0.05). The Western blot also showed that significantly more women were positive in the fertile CT group compared to the infertile group. Results of the commercial ELISA are not disclosed.
Srivastava, 2008 130	172	DIF-positivee women with cervicitis who were fertilea (n = 63, median age 27, range 23-43 y.o.) or suffered from infertilityb (n = 70, median age 29, range 21-42 y.o.), and DIF negative controls without STI history (n = 39, median age 25, range 21-37 y.o.). All negative for Candida, BV, TV, MH, UU, NG, and genital tuberculosis.	CVL Undiluted	cHsp10, cHsp60 (1 µg/well)	IgG	No	No	The authors found significantly higher presence of cHsp60 IgG (p = 0.04 & p < 0.0001) and cHsp10 IgG (p = 0.03 & p < 0.0001) in fertile and infertile DIF positive groups respectively as compared to controlsi. In infertile DIF positive women the prevalence was significantly higher for IgG antibodies to both cHsp60 and cHsp10 as compared to fertile DIF positive women (p = 0.002 & p = 0.04 resp.). C…
Witkin, 1997 28	167	Pregnant women of whom n = 23 CT positive on both NAAT and EIA. Mean age varied between 24.0 and 29.6 for each racial group. No coinfections tested.	Cervical swab supernatant Undiluted	CT L2 antigen [Chlamydia IgA rapid SeroTest, Savyon]	IgA	No	No	N = 32 women (19.2 %) tested positive for chlamydial IgA. Results were considered positive if the visual intensity was greater than that of the cut-off control.
Witkin, 1996 32	122	Women undergoing IVF. Age and coinfections not reported.	Cervical swab supernatant 1:10 diluted	cHsp60 peptides (260-271)	IgA	No	IgG to human Hsp60.	24 of 122 (19.7 %) women undergoing IVF had cervical IgA antibodies to human Hsp60i. Of those, n = 21 (87.5 %) were positivei in the cHsp60 peptide ELISA, this was significantly more than the 6/91 (6.1 %) women without antibodies to human Hsp60 (p < 0.0001).
Witkin, 1994 33	216	Women undergoing IVF, who were treated with antibiotics. with negative CT/NG culture and/or deoxyribonucleic acid probe. N = 19 (8.8 %) were PCR positive. Age not reported. All women were negative for Mycoplasma and microbial culture.	Cervical swab Supernatant, diluted 1:5	MOMP + LPS [SeroELISA Chlamydia, Savyon], recombinant cHsp (0.5 µg/well)	IgA	No	No	29 (13.4%) of the women were positive for cervical IgA antibodies to Chlamydia MOMP/LPS. IgA to cHSP was identified in the cervices of 46 (21.3%) women. 22/29 (75.9%) women with IgA antibodies to chlamydial MOMP/LPS had positive results for anti-Hsp IgA. Of the 46 women with antibody to cHSP, only 18 (39.1%) had IgA antibodies to chlamydial MOMP/LPS. N = 7 (24.1%) of MOMP/LPS IgA positive women w…
Mahmoud, 1994 49	173	Sexually active patients of a family planning clinic. N = 31 were asymptomatic, 142 had urogenital symptoms. Median age was 25 (range: 16-38 y.o.). No coinfections reported.	Cervical aspirate	L2 Antigen (1 µg)	IgG, IgA	Yes, MIF	Yes	Anti-chlamydial activity (reduction in inclusion count formation in cell culture using DIF) was present in n = 115 cervical samples, in which two had anti-chlamydial IgA and n = 14 had IgG present. Anti-chlamydial activity was absent in n = 58 samples, in which n = 4 had IgG present. ELISA was considered positive if absorbance with antigen - absorbance without antigen > 0.20.
Persson, 1990 137	29	Asymptomatic EIA and/or culture CT positive women with clinical cervicitis (n = 16), median age 22 (19-31 y.o.) and CT negative sexually active controls with vulvovaginal candidiasis, without cervicitis (n = 13), median age 23 (20-34 y.o.). None of the participants had been treated for previous chlamydial infections. No coinfections reported.	Cervical aspirate 10-fold dilutions starting at 1:50	Whole EBs (Serovar L2)	IgG, IgA, sIgA	No	Yes	14 out of 16 women had IgG in secretions, n = 12 had IgA in secretions and n = 9 had sIgA. All isotypes were detectable more often in the CT positive compared to the control groups. Everybody in the CT positive group had serum CT IgG and cervical CT IgG occurred significantly more in the positive group compared to controls (p = 0.0001). The mean chlamydial IgG/IgA ratio in serum was 2.94 (SEM: 0.…
Van den Broek, 2014 140	193	Women visiting STI clinic for CT testing (n = 116), of whom n = 33 were PCR positive for CT and n = 83 PCR-negative. Median age was 22 (IQR 22-25 y.o.). Two CT positive women were NG positive.	Self-collected vaginal swab	CT synthetic peptide based on MOMP [CT pELISA, Medac]	IgG, IgA	No	Yes	IgG was detected in 36 % and IgA in 14 % of sera, while in mucosal swabs this was 39 % and 19 % resp. IgA was detected in 41 % of PCR positive women and 10 % of PCR negative women. IgG was detected in 48 % of PCR positive women and 35% PCR negative women. The correlation between PCR results was high for serum IgG presence (κ = 0.799; p < 0.001) and modest for serum IgA (κ= 0.373; p < 0.001). Muco…
		Healthy women attending a fertility clinic (n = 77), median age 32 (IQR: 28-36 y.o.). No coinfections reported. Of those, n = 52 were seronegative and n = 25 seropositive. 68 % reported to have been tested for STIs in the past and 24 % of those had a history of CT; one woman reported past PID. Clinical data (6 months later) showed nine had tubal pathology, four had extrauterine pregnancy, n = 12 …						IgG was detected in 44 % and IgA in 10 % of mucosal swabs; IgG in serum was reported in 32 % of women (selection aimed to include 25 positives). Agreement between systemic and local IgG tests was modest (κ = 0.27; p = 0.015), for IgA this was lower (κ = 0.17; p = 0.055). Women with tubal pathology more often tested positive on serum-IgG than women without (p < 0.001) and more often for mucosa-IgA…
