# Supplementary material for: Unveiling Chlamydia trachomatis immunity in urogenital secretions: A systematic review
Source: iScience. 2025 Aug 28;28(10):113453. doi: 10.1016/j.isci.2025.113453 (PMC12478110; doi:10.1016/j.isci.2025.113453)
Supplement: Table S5. Overview of studies on detection of antigen-specific adaptive cellular immune responses in urogenital secretions [file mmc4.xlsx]

## Sheet: Sheet1
Table S5: Detection of antigen-specific adaptive immune responses in female urogenital secretions. First author, year of publication and [reference], total number of participants included, population investigated, sample type used and method for cell isolation, antigen used for stimulation, if PBMCs were also tested, the assay used, stimulation time and relevant results are noted. If studies perf…
First author, YearRef.	Total N	Population	Sample & isolation of cells	Antigen	PBMCs tested	Assay	Time	Results
Agrawal, 2009 117	379	NAAT positive women who were either fertilea (n = 147, median age 26), infertileb (n = 44, median age 27) or who had MSAc (n = 64, median age 27) and unexposed controlsd (n = 124, median age 28). All participants were negative for Candida, BV, TV, MH, UU, NG, and genital tuberculosis.	Cytobrush Processed within 1h and vortexed, filtered through 70 µm strainer & centrifuged (200g 10 min). Whole pellet was used if cervical lymphocyte count >1 x 106/mL. Cells were washed and incubated in 200 µL medium (2 x 105 mononuclear cells/well) at 37°C.	Whole EBs serovar D (MOI = 2)	No	ELISpot (IL-4, IL-10, IL-12, IFN-γ ; Diaclone)	18 h	In controls and CT-positive fertile women 72-80 % of samples showed no IL-4 SFCs. Median IL-4 SFCs were significantly higher in CT-positive women with infertility or MSA (p = 0.01). The median number of IL-10 SFCs was comparable in controls and CT-positive fertile women but significantly higher in CT-positive women with infertility or MSA (p = 0.01). Median IL-12 SFC count was sign. higher in CT-…
						Cytokine ELISA (IFN-γ, TNF-α, IL-1β, IL-4, IL-6, IL-8, IL-10, IL-12 ; eBiosciences), in culture supernatant	72 h	Significantly higher levels of IL-1β, IL6, IL-8 and IL-10 upon stimulation of cervical lymphocytes obtained from CT positive women with FD as compared to other groups. Cervical cells obtained from CT positive fertile women secreted significantly higher levels of IL-6 and TNF-α compared to controls and significantly higher levels of IL-12 and IFN-γ compared to both women with FD and controls. IL-4…
						Cytokine mRNA expression (IFN-γ, TNF-α, IL-1β, IL-6, IL-8, IL-10, IL-12 ; in-house RT-PCR)	12 h	mRNA for IL-1β, IL-6, IL-8, IL-10, IL-12, IFN-γ and TNF-α was detected in all stimulated cervical cells from all groups. IL-4 was detected in 62–73% of stimulated cells for patients and controls. Upon stimulation, significant increase in mRNA expression levels of IFN-γ (p = 0.001) and IL-12 (p < 0.05) was observed in cervical cells obtained from CT positive fertile women compared to other groups.…
Agrawal, 2007 115	170	Women with primary infectionf, h (n = 44, median age 27 (20-45 y.o.)) or recurrent infectiong, h (n = 81, median age 29 (22-43 y.o.)) and NAAT negative controls (n = 45, median age 28 (19-48 y.o.)) All participants were negative for Candida, BV, TV, MH, UU, and NG.	Cytobrush Processed within 1h and vortexed, filtered through 70 µm strainer and centrifuged (200g 10 min). Whole pellet was used if cervical lymphocyte count >1 x 106/mL. Cells were washed and incubated in 200 µL cell medium (5 x 104 cells/well).	Synthetic biotinylated peptides corresponding to MOMP epitopes, Hsp60 and Hsp10 (2.5 µg/mL)	Yes	LP assay; 3H thymidine was added in last 18 h.	6 d	Positive lymphoproliferative responses to MOMP (SI > 2) were common in both cervical lymphocytes and PBMCs of patients with primary infections (n.s. different from other groups). Positive lymphoproliferative responses of cervical lymphocytes to cHsp10 were significantly more common in patients with recurrent infections (p < 0.05) compared to other groups. Positive lymphoproliferative responses to…
						B-cell assay; supernatant was collected for antibody detection.	6 d	Only endocervical lymphocytes obtained from patients with recurrent infections were able to proliferate and secrete IgG antibodies significantly (p < 0.01) compared to cells from patients with primary infection.
Gupta, 2009 124	98	NAAT positive women who were either fertilea (n = 38, median age 26), or suffered infertilityb or MSAc (n = 29, median age 27), and unexposed controlsd (n = 31, median age 24). All participants were negative for Candida, BV, TV, MH, UU, NG, and genital tuberculosis.	Cytobrush Processed within 1h and vortexed, filtered through 70 µm strainer and centrifuged (200g 10 min). Enrichment of CD4+cells was done using MACS (CD8+ depleted cells) and samples were excluded if total cervical cell count <2 x 106/mL. Cells were washed and incubated in medium (7.5 x 104 CD4+cells/well) at 37°C.	Whole EBs, serovar D (MOI = 2), recombinant IncB, InC (1 µg/mL)	Yes	ELISpot (IL-4, IFN-γ; Diaclone)	18 h	No detectable IL-4 SFCs in any group. CD4+ T-cells in CT-positive fertile women showed significantly elevated numbers of IFN-γ SFCs, in a dose-dependent fashion, upon stimulation with both IncB and IncC, as compared to cells from CT-positive women with fertility disorders. Frequency of IFN-γ SFCs was highest among CD4+ T cells in cervical cells and PBMCs obtained from CT-positive fertile women fo…
						LP assay; MTT based colorimetric assay.	72 h	Lymphoproliferative responses (SI > 2) to IncB and IncC was statistically significant (p < 0.05) in cervical cells and PBMCs from CT-positive fertile women compared to CT-positive women with FD or controls.
						Cytotoxicity; LDH-cytotoxicity assay (Biovision research products)	Not reported	No significant difference was observed in the number of positive responders for LDH release in cervical cells and PBMCs isolated from CT-positive patients and controls.
						Cytokine ELISA (IL-1β, IL-4, IL-5, IL-6, IL-10, IL-12, IFNγ, TNF-α and GM-CSF ; eBiosciences) in culture supernatant	72 h	Significantly higher levels of IL-1β, IL-6 and IL-10 were detected upon inc-stimulation of cervical cells and PBMCs from CT-positive women with FD as compared to CT-positive fertile women or controls (p < 0.05). In contrast, cervical cells and PBMCs obtained from CT-positive fertile women secreted significantly higher levels of IL-12, IFN-γ and GM-CSF compared to CT-positive women with FD or cont…
						Cytokine mRNA expression (IL-1β, IL-4, IL-5, IL-6, IL-10, IL-12, TNF-α, IFN-γ, GMCSF ; in-house RT-PCR)	12 h	mRNA for all tested cytokines was detected in stimulated cervical cells and PBMCs in all patients' groups. On stimulation of cervical cells and PBMCs with incs, significant increase in mRNA expression levels of IFN-γ, IL-12, and GM-CSF (p < 0,05) was observed in cervical cells and PBMCs obtained from CT-positive fertile women compared to women with other groups. In contrast, IL-1β, IL4, IL-5, IL-…
Gupta, 2009 125	57	NAAT positive women who were either fertilea (n = 14, median age 26) or infertileb (n = 18, median age 28) and negative controls without FD (n = 25, median age 27 y.o.). All participants were negative for Candida, BV, TV, MH, UU, NG.	Cytobrush Processed within 1h and vortexed, filtered through 70 µm strainer, and centrifuged (1500 rpm 10 min). Enrichment of CD4+cells was done using MACS (CD8+ depleted cells). Cells were washed and incubated in 200 µL medium (2 x 105 CD4+cells/well) at 37°C.	Whole EBs, serovar D (MOI = 2), recombinant IncB, InC (1 µg/mL)	No	Cytokine ELISA (L-1β, IL-4, IL-5, IL-6, IL-10, IL-12, IFNγ, TNF-α, GM-CSF and IL-23 ; eBiosciences), in culture supernatant	72 h	Significantly higher levels of IL-1β, IL-6 and IL-10 were secreted from IncB or IncC stimulated CD4+ T cells obtained from CT-positive infertile women as compared to CT-positive fertile women or controls (p < 0.05). In contrast, IncB and IncC stimulated CD4+ T cells obtained from CT-positive fertile women secreted sign. higher levels of IL-12, IFN-γ, GM-CSF and IL-23 compared to CT-positive infer…
						Cytokine & transcription factor mRNA expression (IL-1β, IL-4, IL-5, IL-6, IL-10, IL-12, TNF-α, IFN-γ, GM-CSF, T-Bet and GATA3 ; in-house RT-PCR)	12 h	mRNA for all cytokines and transcription factors measured was detected in stimulated CD4+ T cells in all patients' groups. Upon IncB or IncC stimulation, significant increase in mRNA expression levels of IFN-γ, IL-12, GM-CSF (p < 0.05) was observed in cells obtained from CT-positive fertile women compared to controls and CT-positive infertile women. IL-1β, IL-4, IL-5, IL-6, IL-10 mRNA expression …
Jha, 2011 16	44	CT positiveh women without cervicitis, PID, or idiopathic infertilityb (n = 27, median age 24 (21-28 y.o.) of whom 37 % (10/27) had serum IgG to CT surface components, and CT-IgG seronegative women lacking cervical chlamydial antigen and DNA (n = 17, median age 28 (24-34 y.o.)). All participants were negative for NG, UU, MH, TV, Candida, BV. Note: Supernatant of cultured cervical cells of only a …	Cytobrush Cervical mononuclear cells were isolated by Ficoll-Paque density gradient centrifugation and incubated in 24-well plates (1 x 106 cells/500 µL medium per well)	Inactivated CT EBs LGV2 strain 434 (5 x 106/mL, Biodesign International); Recombinant Mip (1 µg/mL, in-house)	Yes	Cytokine ELISA (IFN-γ, IL-17, IL-22 R&D systems), in supernatant	5 d	Significant increases in the median levels of all cytokines in cervical cell supernatant were observed, either in unstimulated or stimulated cells, comparing negative and positive women (p < 0.05 for IFN-γ and p < 0.005 for IL-17 and IL-22). A positive correlation was found between IL-17 and IL-22 levels in unstimulated cells from CT positive women (ρ = 0.96; p = 0.0025), but no significant corre…
Reddy, 2004 133	37	Infertile women (20-38 y.o.) who were CT positive (n = 17) or negative (n = 20). Tubal pathology was present in n = 9 and n = 10, while primary infertility was present in n = 9 and n = 14 of resp. groups. All participants were negative for NG, UU, MH, TV, Candida, BV, genital tuberculosis.	Cervical swab (3x), cytobrush Samples were collected in 1 mL PBS each, vortexed and pooled, than centrifuged 400 g 10 min. Supernatant was diluted up to 4 mL and used in cytokine ELISA (not antigen specific). Whole pellet was resuspended in 1 mL and 2 x 105 cells/well	Recombinant L2 antigen	No	Flowcytometry (FITC-anti-CD4, FITC-anti-CD8)	72 h	There was a n.s. increase in mean number of CD4+ T-lymphocytes per 10 000 events in CT positive patients as compared to controls (375 versus 252). The number of CD8+ T-lymphocytes per 10 000 events was sign. increased in CT infected in comparison to controls (405 versus 217; p < 0.02).
						ICS (IFN-γ, TNF-α, IL-10, IL-12)	72 h	IFN-γ, TNF-α and IL-12 secreting cells were significantly (p < 0.01; p < 0.05 and p < 0.01, resp.) more often detected in the cervix of CT positive in comparison to CT negative patients (95.2 % versus 57.06 %, 36.3 % versus 18.2 %, 31.7 % versus 14.4 %, resp.). IL-10 secreting cells were also significantly increased (39.6 % versus 12.5 % of cells; p < 0.01).
Srivastava, 2008 180	172	DIF-positivee with cervicitis who were either fertile (n = 63, median age 27 (23-43 y.o.)) or infertileb (n = 70, median 29 (21-42 y.o.)), and DIF-negative controls without STI history (n = 39, median age 25 (21-37 y.o.)). All participants were negative for NG, UU, MH, TV, Candida, BV, genital tuberculosis.	Cytobrush Vortexed, filtered through 70 µm strainer, centrifuged (200g 10 min) and pellet resuspended in PBS. Mononuclear cell separation was done using Ficoll-Paque density gradient centrifugation. Samples were excluded if < 1 million mononuclear cells/mL. Cells were washed and incubated in 200 µL medium (5 x 104 cells/well)	cHsp60 (2 µg/mL)	No	Cytokine ELISA (IFN-γ, IL-10, TNF-α, IL-13 and IL-4 ; eBiosciences), in culture supernatant.	72 h	IFN-γ and IL-10 concentrations significantly higher after stimulation with both cHsp60 and cHsp10 in CT positive, fertile (for IFN-γ: p = 0.04 & 0.02 resp.; for IL-10: p = 0.03 & 0.04 resp) and infertile patients (For IFN-γ: p < 0.0001; for IL-10: ) as compared to controls. The concentrations were significantly higher after stimulation with both cHsp60 and cHsp10 in infertile women compared to fe…
				cHsp10 (3 µg/mL)				The TNF-α concentration was significantly higher after stimulation with cHsp60 and cHsp10 (p < 0.0001 & p = 0.02 resp.) in infertile CT pos. women as compared to controls, whereas there was no significant difference in fertile women as compared to controls. The TNF-α levels were significantly higher (p = 0.0008) in infertile women when stimulated with cHsp60 as compared to fertile infected women,…
Vats, 2007 129	85	CT positiveh symptomatic women (n = 29) with a median age of 29 y.o. and unexposed controlsd, (n = 56), with a median 30 y.o. All participants were negative for Candida, BV, TV, MH, UU, and NG.	Cytobrush Processed within 1h and vortexed, filtered through 70 µm strainer, and centrifuged (200g 10 min). Whole pellet was used. Cells were washed and incubated in 200 µL cell medium (5 x 104 cells/well) at 37°C.	Synthetic biotinylated peptides corresponding to MOMP epitopes (2 µg/mL)	Yes	LP assay; 3H thymidine was added in last 18 h.	6 d	The median SI in cervical lymphocytes was significantly (p < 0.05) higher in patients with CT infection (SI = 2.15; range 0.62-5.55) than in controls (SI = 1.23; range 0.24-3.13). Proliferative responses of PBMCs were higher in CT-positive women than in controls but the difference was not significant (SI = 1.57; range 0.32–5.62; controls SI = 1.08; range 0.34–2.74). The proliferative response of …
						Cytokine ELISA (IL-8, IL-12 ; eBiosciences) or CBA (IL-2, IL-4, IL-6, IL-10, IFN-γ; BD PharMingen), in culture supernatant.	2 d	No significant difference was observed in the levels of IL-2, IL-8 and IL-12 in supernatants of cervical lymphocytes obtained from CT-positive women as compared with controls. The median levels of IL-6 and IL-10 were significantly (p < 0.05) higher and that of IFN-γ was significantly lower in case of CT positive women as compared with controls. No significant difference in PBMC supernatant median…
								In healthy controls, median levels of IL-6 and IL-10 were significantly higher and IFN-γ levels were significantly lower in supernatants of stimulated PBMCs as compared with cervical lymphocytes. In case of infected women, median levels of IL-6 and IL-8 were significantly higher in PBMCs compared with cervical lymphocytes.
Agrawal, 2011 121	170	CT positiveh fertilea seronegative women without previous CT history that were either asymptomatic (n = 21, median age 27 y.o.) or had MPCi (n = 49, median age 26 y.o.) or FD including infertilityb & MSAc (n = 57, median age 28 y.o.) and seronegative healthy age matched controls (n = 43). All participants were negative for Candida, BV, TV, MH, UU, NG, and genital tuberculosis.	Cytobrush Processed within 1h and filtered through 70 µm strainer. Samples containing < 1 x 106 mononuclear cells/mL were excluded. Enrichment of CD14+ cervical monocytes was done using MACS. Cells were seeded in 24-well plate at 2.5 x 105 cells/well	Whole EB	No	Cytokine ELISA (IL-1β, IL-6, IL-12, IFN-γ ; eBiosciences), in culture supernatant	48 h	Significant higher levels of IL-1b, IL-6, IL-12 and IFN-g were observed upon stimulation compared to unstimulated cervical monocytes from control women. Concentrations are graphically plotted.
